# Supplementary material for: The Tomato Feruloyl Transferase FHT Promoter Is an Accurate Identifier of Early Development and Stress-Induced Suberization
Source: Plants (Basel). 2023 May 5;12(9):1890. doi: 10.3390/plants12091890 (PMC10181283; doi:10.3390/plants12091890)
Supplement: Supplementary file 1 [file plants-12-01890-s001.zip]

Archive with 1 entries (1 files):
- plants-2343346-supplementary.pdf
